# Supplementary material for: Fine‐tuning the P. pastoris iMT1026 genome‐scale metabolic model for improved prediction of growth on methanol or glycerol as sole carbon sources
Source: Microb Biotechnol. 2017 Nov 21;11(1):224–37. doi: 10.1111/1751-7915.12871 (PMC5743807; doi:10.1111/1751-7915.12871)
Supplement: Supplementary file 3 — Appendix S3. iMT1026v3.xml. New updated version of iMT1026 (v3.0) in SBML format. [file MBT2-11-224-s003.zip]

Archive with 2 entries (1 files):
- folder/
- folder/mbt212871-sup-0003-AppendixS3.xml
