# Supplementary material for: Fine‐tuning the P. pastoris iMT1026 genome‐scale metabolic model for improved prediction of growth on methanol or glycerol as sole carbon sources
Source: Microb Biotechnol. 2017 Nov 21;11(1):224–37. doi: 10.1111/1751-7915.12871 (PMC5743807; doi:10.1111/1751-7915.12871)
Supplement: Supplementary file 4 — Appendix S4. iMTv3Edition.txt. COBRA commands applied to iMT1026 v2.0 for the generation of iMT1026 v3.0. [file MBT2-11-224-s004.m]

% FILE NAME: Appendix_S4_iMTv3Edition
%
% DATE CREATED: November, 2, 2016
%
% PROGRAMMER:   Marius Tomas-Gamisans
%               Department of Chemical, Biological and Environmental Engineering
%               Universitat Autonoma de Barcelona
%               Bellaterra (Cerdanyola del Valles), Barcelona, Catalonia
%
% LAST REVISED: July, 03, 2017
%
% DESCRIPTION: COBRA commands for applying changes in iMT1026 v2. 
function model= iMTv3Edition(model)
%Fatty acid transport from peroxisome to cytosol.
[model,rxnIDexists] = addReaction(model,{'FA140tpc','Tetradecanoate transport out of peroxisome'} ,'ttdca_x -> ttdca_c');
[model,rxnIDexists] = addReaction(model,{'FA141tpc','Tetradecenoate transport out of peroxisome'} ,'ttdcea_x -> ttdcea_c');
[model,rxnIDexists] = addReaction(model,{'FA160tpc','Hexadecanoate transport out of peroxisome'} ,'hdca_x -> hdca_c');
[model,rxnIDexists] = addReaction(model,{'FA161tpc','Hexadecenoate transport out of peroxisome'} ,'hdcea_x -> hdcea_c');
[model,rxnIDexists] = addReaction(model,{'FA180tpc','Octadecanoate transport out of peroxisome'} ,'ocdca_x -> ocdca_c');
[model,rxnIDexists] = addReaction(model,{'FA181tpc','Octadecenoate transport out of peroxisome'} ,'ocdcea_x -> ocdcea_c');
[model,rxnIDexists] = addReaction(model,{'FA182tpc','Octadecadienoate transport out of peroxisome'} ,'ocdcya_x -> ocdcya_c');
[model,rxnIDexists] = addReaction(model,{'FA183tpc','Octadecadienoate transport out of peroxisome'} ,'lnlnca_x -> lnlnca_c');
[model,rxnIDexists] = addReaction(model,{'FA260tpc','Hexacosanoate transport out of peroxisome'} ,'hexc_x -> hexc_c');

%Addition of new C-source dependent biomass equations
%Glycerol average biomass composition
[model,rxnIDexists] = addReaction(model,{'LIPIDS_glyc','Lipid composition (mmol/g)- Glycerol'} ,'0.0874 glycerides_c  + 1.0022 faR_c  + 0.4771 sterols_c + 0.0156 pa_SC_c + 0.0564 ptd1ino_SC_c + 0.0619 ps_SC_c + 0.2312 pc_SC_c + 0.1679 pe_SC_c + 0.0199 clpn_SC_c + 0.0349 SPHLIPID_c => LIPIDS_c');
[model,rxnIDexists] = addReaction(model,{'PROTEINS_glyc','Aminoacid composition (mmol/g) - Glycerol'} ,'0.8071 ala_L_c + 0.4967 arg_L_c + 0.4495 asn_L_c + 0.4495 asp_L_c + 0.0320 cys_L_c + 0.7272 gln_L_c  + 0.7272 glu_L_c + 0.5811 gly_c  + 0.1909 his_L_c + 0.4094 ile_L_c  + 0.6606 leu_L_c + 0.6166 lys_L_c + 0.0749 met_L_c + 0.2932 phe_L_c + 0.4063 pro_L_c + 0.6103 ser_L_c + 0.6189 thr_L_c + 0.0970 trp_L_c + 0.2054 tyr_L_c + 0.5404 val_L_c => PROTEIN_c');
[model,rxnIDexists] = addReaction(model,{'STEROLS_glyc','Sterol composition (mmol/mmol)- Glycerol'} ,'0.0377 zymst_c + 0.9261 ergst_c + 0.0156 fecost_c + 0.0156 epist_c + 0.0048 lanost_c -> sterols_c');
[model,rxnIDexists] = addReaction(model,{'BIOMASS_glyc','Biomass composition (g/g)- Glycerol'} ,'70.66 h2o_c + 70.66 atp_c + 0.0248 LIPIDS_c + 0.4097 PROTEIN_c + 0.3589 CARBOHYDRATES_c + 0.0737 RNA_c + 0.0019 DNA_c + cof_c  -> 70.66 h_c + 70.66 pi_c + 70.66 adp_c + biomass_c ');

%Methanol average biomass composition
[model,rxnIDexists] = addReaction(model,{'LIPIDS_meoh','Lipid composition (mmol/g)- Methanol'} ,'0.000004 glycerides_c  + 1.6317 faR_c  + 0.4026 sterols_c + 0.0043 pa_SC_c + 0.0507 ptd1ino_SC_c + 0.0556 ps_SC_c + 0.1909 pc_SC_c + 0.1329 pe_SC_c + 0.0183 clpn_SC_c + 0.0349 SPHLIPID_c -> LIPIDS_c');
[model,rxnIDexists] = addReaction(model,{'PROTEINS_meoh','Aminoacid composition (mmol/g) - Methanol'} ,'0.7674 ala_L_c + 0.5053 arg_L_c + 0.5356 asn_L_c + 0.5356 asp_L_c + 0.0357 cys_L_c + 0.6083 gln_L_c  + 0.6083 glu_L_c + 0.6344 gly_c  + 0.2242 his_L_c + 0.4333 ile_L_c  + 0.6906 leu_L_c + 0.6194 lys_L_c + 0.0892 met_L_c + 0.3099 phe_L_c + 0.4001 pro_L_c + 0.5668 ser_L_c + 0.5692 thr_L_c + 0.0810 trp_L_c + 0.2376 tyr_L_c + 0.5356 val_L_c -> PROTEIN_c');
[model,rxnIDexists] = addReaction(model,{'STEROLS_meoh','Sterol composition (mmol/mmol)- Methanol'} ,'0.0376 zymst_c + 0.8931 ergst_c + 0.0183 fecost_c + 0.0306 epist_c + 0.0201 lanost_c -> sterols_c');
[model,rxnIDexists] = addReaction(model,{'BIOMASS_meoh','Biomass composition (g/g)- Methanol'} ,'166.771 h2o_c + 166.771 atp_c + 0.0197 LIPIDS_c + 0.5023 PROTEIN_c + 0.2724 CARBOHYDRATES_c + 0.0649 RNA_c + 0.0018 DNA_c + cof_c  -> 166.771 h_c + 166.771 pi_c + 166.771 adp_c + biomass_c ');

%Switching between C-sources and biomass composition
%Case 0 -> All specific biomass composition's equations are set to (0,0)
AllBMequations={'LIPIDS_glyc','PROTEINS_glyc','STEROLS_glyc','BIOMASS_glyc','LIPIDS_meoh','PROTEINS_meoh','STEROLS_meoh','BIOMASS_meoh','STEROLS','LIPIDS','PROTEINS','BIOMASS'};
model=changeRxnBounds(model,AllBMequations,0,'b');
end
